# Supplementary material for: Follistatin-Like 3 Correlates With Lymph Node Metastasis and Serves as a Biomarker of Extracellular Matrix Remodeling in Colorectal Cancer
Source: Front Immunol. 2021 Jul 16;12:717505. doi: 10.3389/fimmu.2021.717505 (PMC8322704; doi:10.3389/fimmu.2021.717505)
Supplement: Supplementary file 2 [file Table_1.xlsx]

## Sheet: S1
Table-S1:Baseline characteristics of patients with CRC in three cohorts
Covariates	TCGA CRC	GEO GSE39582	Validation cohort
	n=493	n=546	n=68
Age
<65	205	208	31
≥65	288	338	37
Gender
Female	225	249	34
Male	268	297	34
AJCC_Stage
Stage I	91	37	7
Stage II	189	253	34
Stage III	141	196	24
Stage IV	72	60	3
Stage_N
N0	289	302	41
N1+2	204	244	27

## Sheet: S2
Table-S2: The 29 immune-associated gene sets
aDCs	na	CD83	LAMP3	CCL1
APC_co_inhibition	na	C10orf54	CD274	LGALS9	PDCD1LG2	PVRL3
APC_co_stimulation	na	CD40	CD58	CD70	ICOSLG	SLAMF1	TNFSF14	TNFSF15	TNFSF18	TNFSF4	TNFSF8	TNFSF9
B_cells	na	BACH2	BANK1	BLK	BTLA	CD79A	CD79B	FCRL1	FCRL3	HVCN1	RALGPS2
CCR	na	CCL16	TPO	TGFBR2	CXCL2	CCL14	TGFBR3	IL11RA	CCL11	IL4I1	IL33	CXCL12	CXCL10	BMPER	BMP8A	CXCL11	IL21R	IL17B	TNFRSF9	ILF2	CX3CR1	CCR8	TNFSF12	CSF3	TNFSF4	BMP3	CX3CL1	BMP5	CXCR2	TNFRSF10D	BMP2	CXCL14	CCL28	CXCL3	BMP6	CCL21	CXCL9	CCL23	IL6	TNFRSF18	IL17RD	IL17D	IL27	CCL7	IL1R1	CXCR4	CXCR2P1	TGFB1I1	IFNGR1
CD8+_T_cells	na	CD8A
Check-point	na	IDO1	LAG3	CTLA4	TNFRSF9	ICOS	CD80	PDCD1LG2	TIGIT	CD70	TNFSF9	ICOSLG	KIR3DL1	CD86	PDCD1	LAIR1	TNFRSF8	TNFSF15	TNFRSF14	IDO2	CD276	CD40	TNFRSF4	TNFSF14	HHLA2	CD244	CD274	HAVCR2	CD27	BTLA	LGALS9	TMIGD2	CD28	CD48	TNFRSF25	CD40LG	ADORA2A	VTCN1	CD160	CD44	TNFSF18	TNFRSF18	BTNL2	C10orf54	CD200R1	TNFSF4	CD200	NRP1
Cytolytic_activity	na	PRF1	GZMA
DCs	na	CCL17	CCL22	CD209	CCL13
HLA	na	HLA-E	HLA-DPB2	HLA-C	HLA-J	HLA-DQB1	HLA-DQB2	HLA-DQA2	HLA-DQA1	HLA-A	HLA-DMA	HLA-DOB	HLA-DRB1	HLA-H	HLA-B	HLA-DRB5	HLA-DOA	HLA-DPB1	HLA-DRA	HLA-DRB6	HLA-L	HLA-F	HLA-G	HLA-DMB	HLA-DPA1
iDCs	na	CD1A	CD1E
Inflammation-promoting	na	CCL5	CD19	CD8B	CXCL10	CXCL13	CXCL9	GNLY	GZMB	IFNG	IL12A	IL12B	IRF1	PRF1	STAT1	TBX21
Macrophages	na	C11orf45	CD68	CLEC5A	CYBB	FUCA1	GPNMB	HS3ST2	LGMN	MMP9	TM4SF19
Mast_cells	na	CMA1	MS4A2	TPSAB1
MHC_class_I	na	B2M	HLA-A	TAP1
Neutrophils	na	EVI2B	HSD17B11	KDM6B	MEGF9	MNDA	NLRP12	PADI4	SELL	TRANK1	VNN3
NK_cells	na	KLRC1	KLRF1
Parainflammation	na	CXCL10	PLAT	CCND1	LGMN	PLAUR	AIM2	MMP7	ICAM1	MX2	CXCL9	ANXA1	TLR2	PLA2G2D	ITGA2	MX1	HMOX1	CD276	TIRAP	IL33	PTGES	TNFRSF12A	SCARB1	CD14	BLNK	IFIT3	RETNLB	IFIT2	ISG15	OAS2	REL	OAS3	CD44	PPARG	BST2	OAS1	NOX1	PLA2G2A	IFIT1	IFITM3	IL1RN
pDCs	na	CLEC4C	CXCR3	GZMB	IL3RA	IRF7	IRF8	LILRA4	PHEX	PLD4	PTCRA
T_cell_co-inhibition	na	BTLA	C10orf54	CD160	CD244	CD274	CTLA4	HAVCR2	LAG3	LAIR1	TIGIT
T_cell_co-stimulation	na	CD2	CD226	CD27	CD28	CD40LG	ICOS	SLAMF1	TNFRSF18	TNFRSF25	TNFRSF4	TNFRSF8	TNFRSF9	TNFSF14
T_helper_cells	na	CD4
Tfh	na	PDCD1	CXCL13	CXCR5
Th1_cells	na	IFNG	TBX21	CTLA4	STAT4	CD38	IL12RB2	LTA	CSF2
Th2_cells	na	PMCH	LAIR2	SMAD2	CXCR6	GATA3	IL26
TIL	na	ITM2C	CD38	THEMIS2	GLYR1	ICOS	F5	TIGIT	KLRD1	IRF4	PRKCQ	FCRL5	SIRPG	LPXN	IL2RG	CCL5	LCK	TRAF3IP3	CD86	MAL	LILRB1	DOK2	CD6	PAG1	LAX1	PLEK	PIK3CD	SLAMF1	XCL1	GPR171	XCL2	TBX21	CD2	CD53	KLHL6	SLAMF6	CD40	SIT1	TNFRSF4	CD79A	CD247	LCP2	CD3D	CD27	SH2D1A	FYB	ARHGAP30	ACAP1	CST7
Treg	na	IL12RB2	TMPRSS6	CTSC	LAPTM4B	TFRC	RNF145	NETO2	ADAT2	CHST2	CTLA4	NFE2L3	LIMA1	IL1R2	ICOS	HSDL2	HTATIP2	FKBP1A	TIGIT	CCR8	LTA	SLC35F2	IL21R	AHCYL1	SOCS2	ETV7	BCL2L1	RRAGB	ACSL4	CHRNA6	BATF	LAX1	ADPRH	TNFRSF4	ANKRD10	CD274	CASP1	LY75	NPTN	SSTR3	GRSF1	CSF2RB	TMEM184C	NDFIP2	ZBTB38	ERI1	TRAF3	NAB1	HS3ST3B1
Type_I_IFN_Reponse	na	DDX4	IFIT1	IFIT2	IFIT3	IRF7	ISG20	MX1	MX2	RSAD2	TNFSF10
Type_II_IFN_Reponse	na	GPR146	SELP	AHR
[truncated: 206 more columns]

## Sheet: S3
Table-S3: The 2635 overlapping DEGs for weighted correlation network analysis
CCL5
EVI2B
SLC31A2
CXCL10
GZMA
CD52
CXCL13
FCGR1B
CCR1
TMEM140
GIMAP6
STAT1
EVI2A
CXCL9
MS4A4A
CD74
CD48
NCKAP1L
UBE2L6
TAGAP
ARHGAP25
MS4A6A
HLA-E
MPEG1
APOL3
DOCK10
CD8A
CD247
LILRB2
IKZF1
CCL8
STAT4
FLI1
CD69
CD3D
MS4A7
RCSD1
CD37
FGL2
DPYD
KLRD1
KLHL6
RSAD2
GIMAP8
ST8SIA4
PIK3CG
CLIC2
GLIPR2
ITK
LY86
ICAM1
IL4I1
GPR171
TRAF3IP3
MRC1
SLAMF7
PLEKHO1
GIMAP1
TAP1
DOK2
NLRC3
SERPING1
PPP1R16B
CD40
TRIM69
PRKCB
ANKRD44
NR3C1
PSMB9
ZEB2
CMKLR1
CD27
CD80
DDX58
BTK
RNASE6
HLA-C
P2RY10
CD96
DSE
CD3E
SIGLEC1
CYSLTR1
PLEKHO2
SH2B3
TNFRSF9
MAF
HLA-B
CCR2
ISG20
KYNU
GNG2
LGMN
MSN
CD180
GPR34
TRPV2
SERPINB9
CXCL11
MX2
CLIP4
ATP8B4
FLVCR2
SECTM1
PVRIG
STK17A
DPEP2
HAPLN3
HMOX1
ACP2
LAMP3
MILR1
ETS1
ITM2A
SLC9A9
STK17B
HVCN1
THEMIS
CR1
EPB41L3
B2M
TIAM1
IL15
MRAS
TRAT1
BIRC3
PTPN22
TNFAIP6
IL15RA
CTSB
RFTN1
ADAMTS2
DCN
APOL1
APOL6
CTSD
COLEC12
JAK2
C1R
IFNG
GPR84
WBP1L
MMP9
PRRX1
SGK1
MMP12
LAYN
PPM1M
IFI44
LHFPL2
DDX60
TRANK1
PLD3
CFH
SAMD9
TUBB6
CD28
CTLA4
IKZF3
MEF2C
TLR7
CCDC69
CLEC5A
SLC2A5
BIN2
RTN1
PRDM1
HLX
CCL13
IL16
IFI6
CCL19
CLEC10A
F13A1
PLAU
CTSW
PLCG2
THBD
IL18RAP
STAB1
HEG1
CYBRD1
OLFML2B
SYT11
SLAMF1
OLR1
MFSD1
TDO2
SPI1
LOX
PDPN
SULF1
GLT8D2
SLC2A3
MAX
FCRL3
NXN
SNX10
FCN1
KLRB1
BATF3
GPR137B
TRAF1
CARD16
MGAT1
ALPK2
SPHK1
CTHRC1
FAP
ANXA5
MICB
TREM1
DUSP5
RNASE1
IL12RB1
JAM2
IGLL5
MT2A
COL6A3
GPR18
NFKBIE
LRMP
TCN2
RAB42
ADAM12
EFEMP1
TNFSF4
SYNC
OSCAR
BATF
NR1H3
CD59
MS4A1
OPTN
NOX4
TIMP1
SIRPA
ZBED2
CYLD
GPR176
COL3A1
CPA3
CXCL12
RNF19B
COL6A2
CCL21
RNF144A
ATP10D
CPNE5
HCAR3
COL5A2
SPARC
EFEMP2
PYHIN1
FUT11
C16orf54
ARNTL
SPP1
RNASE2
SIRPB2
BTLA
NID2
KCTD12
GPX3
NDN
OASL
LOXL1
S100B
CD36
TCEAL7
BAG2
MCOLN1
UPP1
C1orf216
TBC1D9
ETV7
THY1
CHI3L1
IL1RN
LAIR2
SRPX
SCARF1
VCAN
SERTAD1
GPX8
EPSTI1
TSC22D3
RILPL2
IKBIP
PML
GJA5
CD209
HPSE
CITED2
ACKR1
ERG
DRAM1
HS3ST3A1
FAS
FTH1
BGN
LY9
TMEM255A
FCRL5
FDCSP
COL10A1
PDLIM2
JAK3
NMI
INPP4A
MZB1
ADAR
TCP11L1
ZFYVE1
STX12
NRP2
MFAP5
EBF1
SSPN
HOXB2
TPSB2
IFITM3
SNN
MXRA5
NFKBIA
C3orf80
PPT1
PRKAR2B
MOB3A
THBS1
IGFBP7
SH2D3C
PFKFB3
FLT3LG
LILRB5
ITM2B
EMILIN1
GAB3
IL6ST
S100A9
GAPT
CXCL16
PKD2
IFITM2
KLF2
LYVE1
TCF4
UGCG
PANX1
MT1X
CLEC11A
METRNL
PLCL2
COL1A2
DCLK1
ADAM28
RRAGC
HPGDS
ARHGAP10
TPSAB1
RCN3
CHN1
PCDH17
NTAN1
MT1H
TLR10
CTSS
SGCB
G0S2
LBH
LMCD1
IL6R
RAB23
ADA
THBS2
TUBA1A
LITAF
ACKR4
CPQ
MEIS1
DCBLD1
PHACTR1
IGFBP3
SNX6
CHSY1
OAS3
SHE
DDX60L
DPYSL3
DPT
ADAMTS12
EIF4E3
LYN
ARMCX2
PCSK5
P2RY14
TIE1
IL6
GEM
CAV2
LYSMD2
LACTB
FCRLA
ARL6IP5
IGFBP6
CCL23
KAT2B
ENOX1
TWIST1
CD1D
WDR7
CDH11
COL8A1
LTBP2
P2RY12
INHBA
LY6E
TNFRSF17
ZNF677
F2R
MYD88
DUSP1
NAP1L3
GSTO1
CD79A
SYNJ1
SOCS1
ACTR1A
ABI3BP
PLA1A
CALD1
CCDC71L
GPR82
N4BP1
RAMP1
FAM167B
RNF213
CILP
TNFRSF18
FGF7
PNOC
TNFSF13
HCFC2
MCEMP1
KLF9
TMEM119
VAMP3
MSANTD3
DNAJB4
IRF4
RELL1
BEX4
FLII
NLRP1
ITPRIP
SMCHD1
EHD2
CDKN2B
IGFBP5
SPON1
LPAR1
RCAN1
CAPZB
PDGFRB
RGS16
FLNA
CD19
GJA4
FBLN1
CFD
MT1E
RGS3
SEC23A
IL10
VWF
IGF1
CAP1
CPXM1
SDK1
HSD3B7
COL1A1
STAP1
FOXO1
CXCL8
ATP6V0D2
COL18A1
FSCN1
COL5A1
BTG1
MEI1
SLC39A13
PRNP
MEF2A
YIPF5
FABP4
OSTM1
PDLIM4
ARPC2
SERPINH1
CHSY3
FGD2
TRIM5
OSTF1
MXRA7
CEP85L
ELL2
FMNL3
RBMS1
MCL1
FZD2
SRGAP2C
HERPUD1
RAB39B
MSC
CD1C
KLHL5
GNA13
ANTXR2
RNF166
ANK2
TNFSF10
PTGS1
PDGFRL
SERPINE1
PEA15
LYL1
PPP4R1
PRKD1
LXN
MGAT2
CALU
ETV5
ZNF469
RALB
SELE
ADAM8
SLC41A2
ACTA2
FAM114A1
RBMS3
IL18
KIR2DL4
RHOF
TNS1
INMT
OSM
GABARAP
PIM1
CD200R1
MT1F
TMEM50A
CLU
ASB2
PJA2
CR2
ROR1
NRBF2
RASGRF2
CLIC6
VPREB3
FECH
KCND2
TGM2
MT1M
FBLN7
C5orf46
BANK1
MMP14
COL12A1
DNASE2
XCL1
RARRES1
ADRB2
RIPK1
SFRP4
CHRDL1
GNGT2
NAIP
CASP4
HDAC9
CGRRF1
ICAM2
LEPROTL1
IRF2BPL
COL11A1
TGFB1I1
TNFRSF4
WNT2
ADAM19
GCNT2
FNBP1
CYTH1
ARNTL2
PEG3
CD109
STC1
MKNK1
KLC1
EMP1
PITPNC1
MXD1
MPPE1
ADM
SGPP1
IFNGR1
ADAMDEC1
FMO2
GZMB
SGIP1
MYL9
PTX3
RFX5
SCG2
HTRA3
MYLK
GINM1
PAPSS1
ANGPTL1
MFAP4
DSEL
HIC1
ATP6V1D
RAB8A
MMRN1
APBA2
AMPD3
TESPA1
SH2D2A
FAM43A
SLC37A2
SLC12A6
COL4A1
C14orf132
DERL2
PAFAH1B1
ANXA6
NDEL1
MORF4L1
STX2
SLC9A7
EGFL6
TP53INP1
ASAH1
CD82
TPM4
IRS1
ACVR1
FBXO32
MUL1
RHOC
TENM4
GNA15
ANKFY1
PINK1
TCL1A
PCED1B
SLC41A1
IRF2
CCNDBP1
SERTAD3
RCAN2
HSPA6
GSN
SERINC1
SNRK
COL4A2
C18orf25
PATL2
OSBPL1A
RAB27A
CYGB
TPST2
CLIP3
PELO
CPNE8
EHBP1L1
JDP2
COL5A3
PIAS3
ADH1B
KIF26B
BAK1
FUT8
IPCEF1
PLBD2
DLC1
CA11
MS4A2
CD81
SLC15A4
PDE2A
STAC
FHL1
TMEM156
TMEM100
TNFRSF1A
ZNF304
MIER1
CLIC5
CETP
SERPINB2
ZBTB4
EVA1B
C1QTNF6
MMP1
DENND5B
HOXC6
FSTL3
AP1M1
PLCL1
TMEM109
CLDN5
EDNRA
UBE2G1
SSBP2
CIDEB
TTYH2
RNF11
KCTD1
ARHGAP20
KLRG1
TMEM106A
AGTRAP
UCHL1
SGCD
SEL1L
TMEM30A
HES4
LGALS9
SLC1A1
LRRC15
FOSL2
ITGBL1
NCAM2
ABCA8
CREBL2
RNF150
NRIP3
ACTR10
TLR3
KCTD9
GMPR2
AHNAK2
STX8
MAP2K4
SULF2
MAMDC2
VIPAS39
YPEL5
MT1G
DEF6
ME2
STK32B
CHL1
SETBP1
TNFSF14
CAMK1
MAP3K7CL
FKBP1B
SUGCT
CD63
SOAT1
FADS3
HMCN1
ARF6
SIDT2
TMEM127
MFAP2
SOX18
ANPEP
TCF21
TXNIP
CNTNAP1
UNC5B
CXCL5
RPA2
SFRP1
CD34
PLOD1
UBE2J1
S100A3
SRGAP2
AHR
PAG1
CXCL6
PPIB
SPOCD1
RNF24
ABHD4
CNTN4
MAL
GPR27
DIO2
ARID5B
NAGA
ARRB1
CTSG
KIAA0040
SMPD1
PLK3
COMP
RENBP
MAOB
DPF2
PLXDC1
MYL12B
SARAF
PPP2R3C
VASN
SLC20A1
ITGA11
RECK
RRAD
SLC39A6
PRIMA1
GOLT1B
ASPA
COQ10A
PPP2R2B
BCL2L11
DUSP14
LSM10
OGN
CYB5R3
CPM
PXDC1
PLIN3
COMMD9
TAF13
PDZRN4
TMEM158
PDE5A
FHL3
ERAP1
CLDN11
TRNP1
KIAA1549L
B3GNT9
TMEM220
C7
VKORC1
NAMPT
CDR2L
TPK1
UST
ABCA6
GAP43
ATP6V0D1
IL3RA
LIFR
PLA2G2A
TMCC3
SGMS2
WDR54
PTTG1IP
CCNYL1
MED11
SNX1
DUSP4
LRRN4CL
KIAA0513
CASP10
CCBE1
ARPC1B
AZIN2
AHNAK
EID2B
NFIC
ADCYAP1
ICAM3
SNX24
ARHGEF17
PODXL
SYNPO2
CAMTA2
CDH19
LPCAT1
SMARCD3
IBSP
PARP15
AOX1
DUSP10
CDC42SE2
IGFBP4
ZYX
GJC1
ERI1
TMEM169
EPYC
IGF2BP3
NPTN
PSEN1
NEGR1
UBB
HAMP
KDELR3
MMP13
NFKB2
TNIP1
CA2
CBX7
DGKA
TANGO2
SLC24A3
PPIC
TBX19
PDE7B
MAPKAPK2
RAP1B
BMP8A
EDEM1
DUSP7
LAPTM4A
NCK1
CALR
LOXL2
NAALADL1
AKIP1
PSMC4
TNNT1
MATN3
KLF6
PLSCR4
SLN
LRRC42
ABCG2
RHBDF2
GBP3
EGLN1
FAM168A
OAS1
GABARAPL2
MAT2B
BCHE
CFI
IFITM1
COL7A1
OMD
TICAM1
SH2D1B
UBTD1
KLK10
SMAD4
FAM107A
FCRL1
BHLHE41
ANKRD13A
SDF2L1
CYP26B1
ANO1
TAPBPL
RPS6KA2
RNF19A
RECQL
PDE4D
TLE4
PER3
SNAI3
EZR
ARMC9
GCNT3
BTBD19
ULBP2
DNAJA1
ZNF385A
ATL1
KCNMA1
KCNT2
MRVI1
VIP
CIDEC
TMOD1
PITPNA
MAN1A1
GUK1
SPAG7
FOXS1
FLT1
EGLN3
BBS12
CHMP1B
TMEM251
TPM2
TFAP2A
C2
CYB561A3
FAM107B
LIMD2
CHST14
CTSH
NAPG
CYB5D2
M6PR
CDK2AP1
KIT
PDE10A
ARF3
ENO1
ADIPOQ
BCL2
SPPL2A
GAA
RIOK3
FGFBP2
ZMYND15
MFAP3
HPS1
DHDDS
DPH3
FIGN
COLGALT1
CLECL1
GLUD2
ZC3H12D
FRMD4A
PIP5K1C
IL22RA2
PPP1R8
CXCL1
FAM20C
GPM6A
SORCS2
VAMP8
PMAIP1
CNTN1
TNFSF9
AICDA
CDA
FCRL2
HPGD
CCDC3
PLP1
CDKN1A
NCS1
SH3KBP1
FKBP5
OTUD1
SBNO2
ODF3B
RBP5
SNAP23
ZIC2
MTFR1L
KCNA3
FAM219A
CSRNP1
SYNM
PTN
PTGDR
SLCO2A1
MAPRE2
DPP4
GPR4
SMIM12
LRRN3
PCOLCE2
TPM1
FAM214B
DDB2
JOSD1
PTPN21
MYH11
ZBTB47
PLEKHG2
EIF2B2
CD44
SH3PXD2B
ZNF804A
SMPDL3A
IL27RA
PHC2
KIFC3
CCDC68
BOK
EAF2
GPC1
MAD2L2
CDH13
HOXD1
RELN
MPI
ITGB1BP1
SCUBE2
NOTCH3
GLTP
HTRA2
YIPF1
CD276
TP53I3
ADAMTSL3
RNF125
AMPD1
EHD4
GSTM5
ATP6V1E1
SLC17A5
PKHD1L1
SMCR8
MYADM
RHOD
NRK
CPED1
IKZF2
FOXC1
SLC8B1
CORIN
CAMK4
ACSL4
GPRC5B
DUSP2
ABCD4
SCN7A
B4GALT1
SLC46A3
CD163L1
CD55
IDH3A
SLC25A11
KLHL20
SCN4B
SMCO4
HECW2
TIMD4
KIAA0930
PPP2CB
SMIM3
SOCS2
ZNF626
USP33
HEYL
HSPG2
RAB27B
ASAP3
GFI1
ITGB5
ZNF512B
SOCS6
CCDC107
RER1
CRK
MALL
MANF
CCNG2
CPEB1
MAPK10
CEP76
KIAA1755
TM2D2
SCO1
KLRF1
ECM1
BDKRB1
MAMLD1
MPDU1
UBE2D3
RGCC
ZCCHC17
DLST
NAAA
RIPK2
FCN3
RAMP2
FCER1A
DNAAF3
CCND3
CNNM2
P2RX4
AGTR1
OLFM1
RHEBL1
EIF5
CEP19
HEBP1
FAM13C
BMP2
GNG7
NAP1L2
C1orf122
TMPRSS3
SV2B
CCDC8
CDC14A
MGAM
SAP30
NDP
SETD7
CD99L2
CRADD
ATP1A2
CAPN2
FRMD5
MBOAT1
STMN3
IL1R2
CASQ2
IRAK2
NCOA4
BLK
FOS
RERGL
JKAMP
EDIL3
SDHA
SNIP1
FKBP11
TRIM14
ITSN1
LCNL1
DACT3
IMPA1
OSTC
SLC9A1
PLA2G15
ARHGEF18
TOMM40L
NDUFA4L2
SLC16A14
UNC93B1
CMA1
PTPRR
CTDSP2
TENM3
CD70
NR2F2
PCDHB6
RSPO2
HSPA5
GDA
SNAI1
GNPTAB
RALBP1
ZNF264
FBXO8
CYFIP1
LTF
ZNF467
PLOD2
NFYC
CRAT
VAPA
GJB5
DHRS7
FRMD4B
MTF1
KCND1
MRPL34
ANGPT2
P4HB
ABL2
EPAS1
RAP1A
SNCA
NAT14
LDHA
ADAMTSL1
GLOD4
HSD3B2
CDC42EP2
RWDD2A
PACS1
CD244
UAP1L1
BLNK
ANGPTL6
PGM5
SORCS1
HS3ST1
PGM1
SEMA6D
KLHL21
FUCA1
ACAD8
GPX4
LGALS2
LRFN5
LRRC8A
MYL12A
GPAT2
CNN2
FOSL1
TDRD7
SH3BGRL3
NAB2
ABCD2
GRP
SLC35A5
LEF1
MFF
FRMD3
TRIM16
MFSD5
CRABP2
TXNDC11
GNAI1
DRAP1
FAM32A
SYNPO
SUSD2
PSMD2
BAALC
CIB1
TLN1
TPGS2
CDIP1
PRKAG2
MB21D2
SHISA3
TIMM21
GLUD1
RAB6B
ISCA2
RILP
HELQ
CDC42EP1
SENP5
SEC61A1
AREL1
TMEM50B
PKM
RNF185
SCN1B
C1QTNF7
MSRA
SFN
RXFP1
THAP11
SIX4
ABHD3
NELL2
LMO3
FIBP
PARVB
RAB14
ADRA2A
EAPP
TSPAN9
SPIB
POLR3D
ALAS1
NTNG2
ELAVL4
ARRDC4
LONRF2
NADK
NUCB1
GSTM2
CFB
MMP3
ATG101
CAND2
ADH5
SRRD
SERPINB5
CDKN2A
POLR2L
MUC1
AKR7A2
FBXL16
MYH9
B3GALT4
CTBS
SNED1
SLC6A16
GBP6
ZBTB16
CLTB
AKIRIN1
TLL1
PLAC9
IL1RL1
SEMA3E
RGS13
SST
CYP27B1
NEK7
HOXC9
INPP5K
CNR1
LPIN2
FOXD1
BMP2K
NBPF20
SPECC1
KLC2
CHKB
ABCA9
KIF1C
PLAC8
BLVRB
FBXW5
ARSA
BHLHE40
FMOD
CD177
SHISA2
CRYZ
CP
F5
SLC25A22
MFSD12
TBC1D10A
RELA
KITLG
SPTLC3
GPATCH3
CUBN
BCL7B
FCRLB
SPATA18
NAGS
SLC16A7
RAB37
PKIB
CST2
C15orf48
TOX4
FBLIM1
DHRS9
HADHB
DCPS
BEND5
PKN1
SCN9A
P2RX1
MMP28
BAD
MEGF6
RAB3B
DNM1
GSKIP
FXYD1
YBX3
C1orf21
DBR1
ELAC1
MANBA
FAM102B
MMP11
ZNF423
EFHC2
IL11
OLFML2A
PDGFB
CLIC3
SLC4A4
CACNA1D
IRF2BP2
GSE1
SPIRE2
FOXA2
ZNRF3
A1CF
TAMM41
RNF43
TCF7
SYT7
ZNF703
KNOP1
TACC2
AIFM3
METAP1D
KLHL23
DACH1
EPB41L4B
TRIM2
ZMYND8
TAF4
TMEM63A
GALNT6
ZDHHC9
LRRC36
TFCP2L1
CHD7
ACVR1B
POFUT1
TNRC18
SLC39A5
SLC5A6
KCNH8
RAD18
GUCY2C
MICAL3
PPARA
ACVR2B
TSEN2
RNF44
MNX1
AXIN1
NEBL
TIGD4
HNF1A
FGFRL1
PLEKHA6
PABPC1
FGFR4
KIAA1958
SLC35C2
LRPPRC
R3HDM2
EPHB2
POU5F1B
ZDHHC23
ZNF704
SATB2
SHH
DAPK2
TMEM97
PPM1H
PLCB4
KIAA1549
GNL3
PLAGL2
FITM2
INPP5J
SAMD13
ACOT11
ICA1
SHROOM4
SLC4A8
PMM2
GYG2
WDR35
PLEKHG6
SFXN4
PRR11
LIG3
GSK3B
SEMA5A
SCFD2
UBN2
CXXC5
ZNF785
MUC20
TARBP1
TCF20
PLA2G4F
GRM8
GPSM2
SETD5
TFB1M
RPL32
CYP39A1
CTPS2
KIF12
SLC2A8
EIF3B
QTRT1
DIAPH2
SH3BGRL2
TG
E2F1
AUTS2
YTHDF1
ZNF629
GPX2
FGFR3
PLEKHB1
EPHB3
HPS4
UBAP2
HSD17B7
DDX27
ETS2
MYO7B
RPRD1B
MAGI1
ZC3H8
EPB41L5
GGCT
C12orf73
POLR1B
GET4
ZNF514
ZRANB3
PRR15
FABP6
LFNG
SHD
DUS1L
MUC12
TM9SF4
CCDC113
IMMP2L
ZNF696
FAM53A
KLHL31
AXIN2
C19orf73
ARID3A
C12orf66
PTCD3
CDCA7
CMTM4
CDK12
HUWE1
FARP1
GSS
DNASE1
MEX3A
RPN2
BDH1
FKTN
ETV4
SYMPK
XPNPEP3
MTG2
PAAF1
ZNF444
SOCS7
SMYD2
DPEP1
TMPRSS13
TRAF5
ERP27
PIGU
TTI1
CAPS
DDX31
STT3B
STAU1
PCMTD2
PROX1
GTF2IRD1
SPACA3
UQCC1
USP40
RALGAPB
CLCN2
CEP250
ZNF3
GATAD1
ATXN2
MYO10
PAM16
PLCG1
ATIC
MLLT6
GMEB2
RPS6KA6
HDAC10
NELFCD
NUDT4
SUGP2
C5orf34
PPIL6
RBBP8NL
ZNF91
MACC1
PABPC1L
LMTK2
NSMCE1
MYO19
SS18L1
CENPF
GID8
TYW1
JADE3
NDUFA10
WDR59
SPIN3
CADPS
GPATCH4
DHODH
CLRN3
PHF8
NKRF
FLVCR1
EIF2S2
LRRC37A3
CSE1L
DNAH14
TOP2A
KRTAP4-1
RAD54L2
DDX51
PHYH
TRIM24
DARS2
FBXO45
ACAD10
USP53
PPARG
ZNF850
VAV3
RTKN
RPS7
ACSL6
CTSV
ZFP62
BCL11A
NKD1
ZC3H18
ANKZF1
TFCP2
RPIA
LYRM7
SOGA1
MCTS1
TBC1D5
CELSR3
EFNA4
ADNP
COL9A3
CBX5
KALRN
PRELID2
CDH1
PHF20
PROSER1
GPR157
PIGM
SLC1A5
GAS2
DOCK6
PDP2
SPATA33
BRCA1
SLC11A2
CLCN5
ACTL10
EFNA3
AMT
CDH17
ZGRF1
PAN2
ZNF182
RPGRIP1L
URI1
MLXIPL
ENOX2
DCAF16
EVPL
WDR5B
PDSS1
IL17RB
THOC7
C2orf15
SMYD5
SFXN5
KAT2A
NIPAL2
SLC39A4
WDR12
ZXDC
PLEKHA8
AFTPH
ZNF121
DYNLRB1
ATP10B
SRPK1
RPL14
TOP1MT
CYP2W1
PRKDC
MRPL48
ADAT2
GNG4
B4GALNT3
RIIAD1
CLCN3
AAR2
ZSWIM5
RAPGEFL1
NAT9
TGOLN2
ZSWIM3
CMAS
ZNF74
CABLES2
ZNF335
SOWAHC
LARP4B
TCERG1
HSPE1
ZFP41
CDK5RAP1
ORC2
CLNS1A
ZXDB
NACA
PGAP3
MGAT5
SOX9
PCLO
AKAP8L
JPH1
DPM1
TPX2
USP30
SERINC3
C1orf194
ASXL1
PIGZ
RPL30
RBM39
C1orf56
BCL9
PFDN4
PUS7
ZNF562
C11orf1
ZNF789
PTK6
ZNF621
GTF2F2
PIK3R2
DLGAP4
IPO7
FRYL
GRPR
SGK2
STX16
RBM41
CEBPZ
ZMIZ2
LARP1
USP36
DPY30
GRHL2
SQLE
ANKMY1
RNF114
ZBTB18
MCM8
ZNF572
KLHDC4
ZNF507
CARS2
NUDT7
STX19
SLC35D1
POLQ
WDR77
MTBP
DHX34
RPL7
ATAD5
SLC16A9
PRPF40B
DNA2
ZNF316
POLA1
SPATA6L
TAF1
SPTBN2
ENPP3
ECHDC2
PLXNA2
ATR
UMPS
RNFT2
ZNF709
KLHDC10
NCBP2
URB2
INTS7
SCML1
DSN1
TNPO3
JRK
GAK
HSD11B2
SMG5
PVR
RALY
MED14
RBL1
COIL
FAM71E1
SH3D19
FERMT1
RPL37A
D2HGDH
GEMIN6
DNAJC19
CD24
LRP11
NUFIP1
DROSHA
SLC13A3
KLHL34
PLA2G12B
OLA1
GTPBP4
CENPJ
EIF3H
VWA8
ARFGAP1
RIPPLY3
DUS4L
TRIM11
RCCD1
TTLL4
RAVER2
MKI67
SURF6
DLX3
RHBDL1
NHSL1
CDKL3
TINAG
POU2F1
USP49
WDR90
GRB7
RSL1D1
NPIPA1
URB1
NOP58
UBR5
RPS27A
KIF21B
RLN2
ACOX1
PRMT3
KRT23
ARHGEF19
MPLKIP
OVGP1
PAICS
ATAT1
USP5
KNTC1
ING5
CBLN2
RAD54B
NIT2
WFDC10A
FGGY
TOMM20
ZBED3
NUFIP2
SLC30A2
RAE1
MEP1A
LSM14B
LRRC6
TMEM44
EIF3L
UNC5CL
POLG2
SH3BP4
FRMD1
MED12
MEST
LYPD6
DCAF13
ZMYM2
PDZD3
TMEM182
UTP20
RRP15
ZNF280B
TP53RK
ZNF782
RBBP6
PTRH2
NEURL2
SNRPE
MDC1
RPL6
STON2
ASCL2
ARHGEF39
EIF2A
DDX56
ZNF692
ASIC1
LETMD1
CPNE1
NBEAL2
U2SURP
LSM5
SLC25A16
PRPF40A
STK36
VIPR1
LY6G6E
CEP41
TMCC1
SPATA13
AFMID
FAM135B
LSM8
AZGP1
MAPK8IP3
LBR
FBXW12
AURKA
CDK18
XPOT
HENMT1
TATDN1
DNAH3
TIMM10B
RPF2
DPH6
RREB1
ZNF623
[truncated: 636 more rows]

## Sheet: S4
Table-S4: The 193 shared genes related to LNM both in TCGA and GEO cohorts
PLEKHO1
SERPING1
NR3C1
TNFAIP6
ADAMTS2
DCN
COLEC12
C1R
PRRX1
PLD3
CFH
TUBB6
MEF2C
F13A1
PLAU
HEG1
CYBRD1
OLFML2B
OLR1
LOX
PDPN
SULF1
GLT8D2
SLC2A3
NXN
GPR137B
SPHK1
CTHRC1
FAP
ANXA5
DUSP5
COL6A3
ADAM12
EFEMP1
TNFSF4
TIMP1
SIRPA
COL3A1
COL6A2
CCL21
COL5A2
SPARC
EFEMP2
SPP1
NID2
KCTD12
GPX3
NDN
LOXL1
TCEAL7
TBC1D9
THY1
VCAN
GPX8
IKBIP
BGN
COL10A1
MFAP5
SSPN
HOXB2
MXRA5
C3orf80
THBS1
IGFBP7
EMILIN1
PKD2
TCF4
CLEC11A
COL1A2
RCN3
CHN1
LBH
THBS2
TUBA1A
CPQ
IGFBP3
CHSY1
DPYSL3
DPT
ADAMTS12
ARMCX2
PCSK5
GEM
CAV2
IGFBP6
TWIST1
CDH11
COL8A1
LTBP2
INHBA
LY6E
DUSP1
PLA1A
CALD1
TMEM119
BEX4
CDKN2B
IGFBP5
PDGFRB
FLNA
FBLN1
CPXM1
COL1A1
COL18A1
COL5A1
SERPINH1
MXRA7
RBMS1
KLHL5
PDGFRL
SERPINE1
SELE
TNS1
INMT
CLIC6
C5orf46
MMP14
COL12A1
SFRP4
ICAM2
COL11A1
TGFB1I1
WNT2
CD109
STC1
EMP1
MYL9
MFAP4
COL4A1
IRS1
PCED1B
HSPA6
COL4A2
COL5A3
FSTL3
EDNRA
LRRC15
ITGBL1
AHNAK2
SULF2
FKBP1B
MFAP2
PLOD1
S100A3
COMP
SLC39A6
TMEM158
NFIC
PODXL
IBSP
DUSP10
IGFBP4
EPYC
MMP13
SLC24A3
MATN3
COL7A1
OMD
MRVI1
CCDC3
CSRNP1
MYADM
FOXC1
HSPG2
ECM1
FOS
PLOD2
NAT14
LGALS2
GRP
CRABP2
FMOD
SHISA2
CST2
MEGF6
DNM1
MMP11
OLFML2A
TSEN2
GPX2
FGFR3
CLRN3
PRELID2
ZBTB18
CYP4F12
B3GNT6
MUC5B
FAM24B
SLC40A1
ATOH1
ST6GALNAC1
IMPA2
SH3RF2

## Sheet: S5
Table-S5:The top terms of GSEA enriched in high FSTL3 group
NAME	SIZE	ES	NES	NOM p-val	FDR q-val	FWER p-val
HALLMARK_MYOGENESIS	200	0.75863	2.66935	0	0	0
HALLMARK_COAGULATION	138	0.701048	2.46313	0	0	0
HALLMARK_APICAL_JUNCTION	200	0.682448	2.44882	0	0	0
HALLMARK_EPITHELIAL_MESENCHYMAL_TRANSITION	200	0.855323	2.37731	0	0.000202231	0.001
HALLMARK_ANGIOGENESIS	36	0.783019	2.35417	0	0.000323569	0.001
HALLMARK_INFLAMMATORY_RESPONSE	200	0.675059	2.2649	0.00390625	0.000798744	0.004
HALLMARK_IL6_JAK_STAT3_SIGNALING	87	0.690901	2.19954	0.00194553	0.0012004	0.008
HALLMARK_COMPLEMENT	200	0.604662	2.16559	0	0.00183711	0.011
HALLMARK_KRAS_SIGNALING_DN	200	0.536752	2.16219	0	0.00172512	0.012
HALLMARK_HYPOXIA	200	0.596023	2.15403	0	0.00179064	0.012
HALLMARK_IL2_STAT5_SIGNALING	199	0.565297	2.13861	0.00196078	0.00199549	0.015
HALLMARK_HEDGEHOG_SIGNALING	36	0.677286	2.07467	0	0.00348104	0.026
HALLMARK_KRAS_SIGNALING_UP	200	0.541588	2.04489	0.00990099	0.00498438	0.039
HALLMARK_APICAL_SURFACE	44	0.593715	2.0285	0	0.00573774	0.048
HALLMARK_TNFA_SIGNALING_VIA_NFKB	200	0.620606	2.00439	0.0136187	0.00704633	0.06
HALLMARK_ALLOGRAFT_REJECTION	200	0.612909	1.96294	0.0197239	0.0089869	0.074
HALLMARK_INTERFERON_GAMMA_RESPONSE	200	0.663521	1.94078	0.0164271	0.0103947	0.084
HALLMARK_APOPTOSIS	161	0.523178	1.89977	0.00793651	0.0135457	0.11
HALLMARK_ESTROGEN_RESPONSE_EARLY	200	0.466848	1.80271	0.0078125	0.0269736	0.19
HALLMARK_NOTCH_SIGNALING	32	0.531547	1.7441	0.0189394	0.036244	0.244
HALLMARK_INTERFERON_ALPHA_RESPONSE	97	0.646253	1.70945	0.0696721	0.0426597	0.279
HALLMARK_UV_RESPONSE_DN	144	0.481033	1.65805	0.0728745	0.0519241	0.316
HALLMARK_TGF_BETA_SIGNALING	54	0.492613	1.6569	0.0547667	0.0499818	0.316
HALLMARK_P53_PATHWAY	199	0.43315	1.59693	0.0307102	0.0634249	0.386
HALLMARK_WNT_BETA_CATENIN_SIGNALING	42	0.519298	1.5861	0.0700389	0.0637415	0.394
HALLMARK_ESTROGEN_RESPONSE_LATE	200	0.412529	1.56265	0.0283554	0.0682874	0.421
HALLMARK_UV_RESPONSE_UP	158	0.420723	1.55483	0.0359168	0.0678315	0.429
HALLMARK_REACTIVE_OXYGEN_SPECIES_PATHWAY	49	0.452445	1.38956	0.132184	0.12655	0.601
HALLMARK_HEME_METABOLISM	200	0.325317	1.3867	0.11028	0.123495	0.607
HALLMARK_XENOBIOTIC_METABOLISM	200	0.342392	1.36229	0.0966543	0.130083	0.629
HALLMARK_CHOLESTEROL_HOMEOSTASIS	74	0.372369	1.2459	0.227184	0.187882	0.746
HALLMARK_GLYCOLYSIS	200	0.31722	1.14834	0.276392	0.248077	0.818
HALLMARK_PANCREAS_BETA_CELLS	40	0.356715	1.07287	0.378543	0.300984	0.86

## Sheet: S6
Table-S6:The Pearson's correlation coefficients between the FSTL3 expression and abundances of TIICs
Immunecells	correlation coefficient	P-value
T cell CD4+_TIMER	0.290457	7.03449e-12
Neutrophil_TIMER	0.289952	7.66985e-12
Macrophage_TIMER	0.192752	6.32147e-06
Myeloid dendritic cell_TIMER	0.334844	1.59148e-15
B cell plasma_CIBERSORT	-0.209406	8.92487e-07
T cell CD4+ memory resting_CIBERSORT	-0.253056	2.37601e-09
T cell CD4+ memory activated_CIBERSORT	-0.109798	0.0105986
NK cell resting_CIBERSORT	-0.131619	0.00215748
NK cell activated_CIBERSORT	0.126393	0.00323127
Macrophage M0_CIBERSORT	0.169904	7.13785e-05
Macrophage M1_CIBERSORT	0.130707	0.00231744
Macrophage M2_CIBERSORT	0.176294	3.73424e-05
Myeloid dendritic cell activated_CIBERSORT	-0.160141	0.000183767
Mast cell activated_CIBERSORT	0.101203	0.018546
Mast cell resting_CIBERSORT	-0.140338	0.00106476
Neutrophil_CIBERSORT	0.178021	3.12188e-05
B cell memory_CIBERSORT-ABS	0.0866059	0.0440592
T cell CD8+_CIBERSORT-ABS	0.249908	3.79211e-09
T cell follicular helper_CIBERSORT-ABS	0.170001	7.0691e-05
T cell regulatory (Tregs)_CIBERSORT-ABS	0.208955	9.4309e-07
NK cell activated_CIBERSORT-ABS	0.233292	4.0281e-08
Macrophage M0_CIBERSORT-ABS	0.373332	2.46116e-19
Macrophage M1_CIBERSORT-ABS	0.272778	1.0985e-10
Macrophage M2_CIBERSORT-ABS	0.342515	2.45376e-16
Myeloid dendritic cell activated_CIBERSORT-ABS	-0.148627	0.00052382
Mast cell activated_CIBERSORT-ABS	0.11296	0.00854532
Neutrophil_CIBERSORT-ABS	0.200259	2.66905e-06
B cell_QUANTISEQ	0.151366	0.00041101
Macrophage M2_QUANTISEQ	0.137022	0.00139942
T cell CD4+ (non-regulatory)_QUANTISEQ	-0.153257	0.000346795
T cell CD8+_QUANTISEQ	0.219827	2.4105e-07
T cell regulatory (Tregs)_QUANTISEQ	0.127525	0.00296404
Myeloid dendritic cell_QUANTISEQ	0.0952836	0.0266806
T cell_MCPCOUNTER	0.238469	2.175e-08
T cell CD8+_MCPCOUNTER	0.145495	0.000695992
cytotoxicity score_MCPCOUNTER	0.237317	2.55e-08
B cell_MCPCOUNTER	0.180172	2.56899e-05
Monocyte_MCPCOUNTER	0.411115	0
Macrophage/Monocyte_MCPCOUNTER	0.411115	0
Myeloid dendritic cell_MCPCOUNTER	0.298287	1.8002e-12
Neutrophil_MCPCOUNTER	0.187421	1.18525e-05
Endothelial cell_MCPCOUNTER	0.342881	2.70153e-16
Cancer associated fibroblast_MCPCOUNTER	0.629786	0
Myeloid dendritic cell activated_XCELL	0.399256	4.04208e-22
T cell CD4+ memory_XCELL	-0.278902	4.01346e-11
T cell CD4+ naive_XCELL	0.177723	3.22003e-05
T cell CD8+ naive_XCELL	-0.109948	0.0104918
T cell CD8+ central memory_XCELL	0.113689	0.00812541
T cell CD8+ effector memory_XCELL	0.0979281	0.022729
Common lymphoid progenitor_XCELL	-0.28696	1.02704e-11
Myeloid dendritic cell_XCELL	0.339943	4.22229e-16
Endothelial cell_XCELL	0.396207	8.85323e-22
Eosinophil_XCELL	0.200432	2.61567e-06
Cancer associated fibroblast_XCELL	0.106547	0.0131551
Granulocyte-monocyte progenitor_XCELL	0.132189	0.00206272
Hematopoietic stem cell_XCELL	0.316523	4.70603e-14
Macrophage_XCELL	0.368365	7.88441e-19
Macrophage M1_XCELL	0.442823	2.18549e-27
Macrophage M2_XCELL	0.274545	8.23567e-11
Monocyte_XCELL	0.272019	1.24229e-10
Neutrophil_XCELL	0.101003	0.0187809
NK cell_XCELL	-0.0882867	0.0400962
Plasmacytoid dendritic cell_XCELL	-0.105475	0.0141094
B cell plasma_XCELL	-0.133283	0.00189129
T cell gamma delta_XCELL	-0.127603	0.00294643
T cell CD4+ Th2_XCELL	-0.131571	0.0021656
immune score_XCELL	0.25057	3.89566e-09
stroma score_XCELL	0.447886	4.74552e-28
microenvironment score_XCELL	0.352563	2.3846e-17
B cell_EPIC	0.102659	0.0169471
Cancer associated fibroblast_EPIC	0.579599	0
T cell CD4+_EPIC	-0.0923957	0.0316896
T cell CD8+_EPIC	-0.234117	3.95061e-08
Endothelial cell_EPIC	0.363947	0
Macrophage_EPIC	0.467217	0
NK cell_EPIC	0.382285	0
uncharacterized cell_EPIC	-0.50249	0

## Sheet: S7
Table-S7: Higher immune cell infiltration in the high FSTL3 group
Immuncells	P-value
T cell CD4+_TIMER	2.69056e-08
Neutrophil_TIMER	6.42884e-08
Macrophage_TIMER	0.000111136
Myeloid dendritic cell_TIMER	4.24443e-10
B cell plasma_CIBERSORT	0.000347977
T cell CD4+ memory resting_CIBERSORT	7.98337e-08
T cell CD4+ memory activated_CIBERSORT	0.00149679
NK cell resting_CIBERSORT	0.00312997
NK cell activated_CIBERSORT	0.00431959
Macrophage M0_CIBERSORT	0.00550979
Macrophage M1_CIBERSORT	0.0177705
Macrophage M2_CIBERSORT	0.00123884
Myeloid dendritic cell activated_CIBERSORT	0.00170415
Mast cell resting_CIBERSORT	0.00761456
Neutrophil_CIBERSORT	0.00054171
T cell CD8+_CIBERSORT-ABS	6.58887e-06
T cell CD4+ memory activated_CIBERSORT-ABS	0.00598938
T cell follicular helper_CIBERSORT-ABS	0.000204785
T cell regulatory (Tregs)_CIBERSORT-ABS	0.000135405
NK cell activated_CIBERSORT-ABS	1.81244e-06
Macrophage M0_CIBERSORT-ABS	1.76483e-10
Macrophage M1_CIBERSORT-ABS	9.70583e-07
Macrophage M2_CIBERSORT-ABS	1.32046e-09
Myeloid dendritic cell activated_CIBERSORT-ABS	0.00279356
Neutrophil_CIBERSORT-ABS	0.000111117
B cell_QUANTISEQ	0.0121461
Macrophage M2_QUANTISEQ	0.00541092
T cell CD4+ (non-regulatory)_QUANTISEQ	0.0021745
T cell CD8+_QUANTISEQ	1.07491e-05
T cell_MCPCOUNTER	6.17701e-05
T cell CD8+_MCPCOUNTER	0.000925336
cytotoxicity score_MCPCOUNTER	3.77377e-05
B cell_MCPCOUNTER	0.000358849
Monocyte_MCPCOUNTER	1.32364e-13
Macrophage/Monocyte_MCPCOUNTER	1.32364e-13
Myeloid dendritic cell_MCPCOUNTER	1.6963e-07
Neutrophil_MCPCOUNTER	0.00288202
Endothelial cell_MCPCOUNTER	1.32678e-11
Cancer associated fibroblast_MCPCOUNTER	7.82899e-34
Myeloid dendritic cell activated_XCELL	3.41306e-13
T cell CD4+ memory_XCELL	1.53272e-08
T cell CD4+ naive_XCELL	0.00030905
T cell CD8+ central memory_XCELL	0.0186936
T cell CD8+ effector memory_XCELL	0.00844718
Common lymphoid progenitor_XCELL	1.82171e-07
Myeloid dendritic cell_XCELL	3.35986e-09
Endothelial cell_XCELL	4.97245e-15
Eosinophil_XCELL	0.00062403
Granulocyte-monocyte progenitor_XCELL	0.0484622
Hematopoietic stem cell_XCELL	1.02795e-08
Macrophage_XCELL	1.69397e-11
Macrophage M1_XCELL	7.35725e-16
Macrophage M2_XCELL	3.09549e-07
Mast cell_XCELL	0.0408554
Monocyte_XCELL	2.24663e-07
Plasmacytoid dendritic cell_XCELL	0.0429003
B cell plasma_XCELL	0.0305268
T cell gamma delta_XCELL	0.0262252
T cell CD4+ Th2_XCELL	0.00417168
immune score_XCELL	1.1341e-06
stroma score_XCELL	3.66298e-18
microenvironment score_XCELL	2.1106e-12
B cell_EPIC	0.0270331
Cancer associated fibroblast_EPIC	2.59759e-27
T cell CD4+_EPIC	0.01609
T cell CD8+_EPIC	1.70616e-05
Endothelial cell_EPIC	3.3795e-12
Macrophage_EPIC	3.26194e-18
NK cell_EPIC	2.52928e-12
uncharacterized cell_EPIC	1.61303e-22

## Sheet: S8
Table-S8: Correlations between FSTL3 expression and TMB
CancerType	correlation coefficient	P-value	sig
ACC	0.0718212	0.52935
BLCA	-0.0686985	0.166046
BRCA	-0.168949	1.13e-07	***
CESC	-0.0695741	0.240846
CHOL	-0.387093	0.0196828	*
CRC	0.0728477	0.1479
DLBC	0.161925	0.336995
ESCA	0.0367864	0.644208
GBM	-0.0887867	0.283227
HNSC	-0.0677795	0.133272
KICH	0.0662853	0.599849
KIRC	0.0757549	0.168484
KIRP	-0.00845592	0.888379
LAML	-0.0292266	0.820127
LGG	0.218342	8.03e-07	***
LIHC	-0.272459	1.57e-07	***
LUAD	-0.0565441	0.205509
LUSC	-0.0889366	0.0495849	*
MESO	0.106918	0.348321
OV	0.0839485	0.167409
PAAD	-0.0599842	0.464393
PCPG	-0.240205	0.00128033	**
PRAD	0.00466485	0.918638
SARC	0.0986086	0.131745
SKCM	-0.00213477	0.963382
STAD	-0.101833	0.050947
TGCT	-0.126968	0.128053
THCA	-0.0284688	0.532941
THYM	0.433222	1.07e-06	***
UCEC	0.0403056	0.35669
UCS	0.192064	0.156162
UVM	0.0654169	0.564266

## Sheet: S9
Table-S9: Correlations between FSTL3 expression and MSI
CancerType	correlation coefficient	P-value	sig
ACC	-0.137563	0.226682
BLCA	0.0525917	0.289247
BRCA	0.00615561	0.843504
CESC	-0.0357486	0.536005
CHOL	-0.223166	0.190115
CRC	0.127691	0.00824948	**
DLBC	0.548568	5.42e-05	***
ESCA	-0.0195276	0.806384
GBM	-0.0529469	0.518493
HNSC	0.114808	0.0105002	*
KICH	0.134497	0.285441
KIRC	-0.017133	0.754709
KIRP	-0.00487025	0.934759
LAML	0.0485366	0.69428
LGG	0.0361117	0.41669
LIHC	-0.0497772	0.340318
LUAD	-0.092837	0.0359048	*
LUSC	-0.0442634	0.326695
MESO	0.170093	0.126569
OV	-0.0441898	0.467964
PAAD	-0.107908	0.155195
PCPG	-0.14017	0.0620201
PRAD	0.148149	0.000946285	***
SARC	0.0137693	0.827476
SKCM	0.00985407	0.83163
STAD	-0.0361621	0.485659
TGCT	0.0696371	0.397123
THCA	0.148669	0.000952218	***
THYM	0.0409714	0.659568
UCEC	0.140259	0.00110684	**
UCS	0.0778222	0.568611
UVM	-0.217354	0.0527824
